# Supplementary material for: Hydrogel Polyester Scaffolds via Direct-Ink-Writing of Ad Hoc Designed Photocurable Macromonomer
Source: Polymers (Basel). 2022 Feb 12;14(4):711. doi: 10.3390/polym14040711 (PMC8876641; doi:10.3390/polym14040711)
Supplement: Supplementary file 1 [file polymers-14-00711-s001.zip]

Archive with 1 entries (1 files):
- polymers-1584799-supplementary.pdf
